# Supplementary material for: Intranasal delivery of pro-resolving lipid mediators rescues memory and gamma oscillation impairment in AppNL-G-F/NL-G-F mice
Source: Commun Biol. 2022 Mar 21;5:245. doi: 10.1038/s42003-022-03169-3 (PMC8938447; doi:10.1038/s42003-022-03169-3)
Supplement: Supplementary file 4 — Supplementary Data 1 [file 42003_2022_3169_MOESM4_ESM.xlsx]

## Sheet: Figure 1
Fig. 1B1	WT+Veh	AppNL-G-F+Veh	AppNL-G-F+LMs
	0.497872	0.244518	0.137616
	-0.217899	0.0408724	-0.450746
	-0.589874	0.473016	0.412697
	0.215614	0.0583662	0.0569954
	0.115537	-0.772951	0.361111
	-0.17845	0.678571	0.52439
	-0.1058	-0.41096	0.580247
	0.0951285	-0.445669	0.518279
	0.438735	-0.420561	0.274262
	0.239668	0.0375004	0.352114
	-0.572847	-0.288135	0.637363
	0.202185	0.24887	0.365855
	0.181158	0.208954	0.28889
	0.757576	-0.0120949	0.019231
	0.421588	0.0469803	0.556627
Fig. 1B2		WT+Veh															AppNL-G-F+Veh															AppNL-G-F+LMs
	Familial Object	4.89995	26.6997	26.3997	19.3998	16.5998	29.2997	10.3999	17.9998	6.09994	6.19994	21.0998	12.7999	9.39991	4.19996	12.8999	19.0998	16.2998	5.99994	9.19991	63.8994	4.89995	37.3996	43.6996	44.0996	6.89993	14.6999	7.59992	9.39991	22.8998	15.1998	16.0998	44.3996	9.49991	14.1999	5.79994	7.29993	2.89997	9.49991	14.4999	6.29994	5.49994	5.69994	6.89993	28.7997	7.09993
	Novel Object	13.7999	17.0998	7.49992	29.1997	26.2997	22.0998	10.8999	22.3998	14.5999	13.7999	11.0999	19.4998	15.6998	23.3998	28.6997	29.4997	16.6998	18.1998	12.6999	9.29991	26.9997	13.3999	15.0998	20.2998	7.39993	11.6999	12.6999	13.5999	19.1998	20.6998	21.0998	15.7998	22.6998	16.6998	16.8998	17.2998	11.5999	25.3997	25.0997	13.0999	28.9997	10.0999	13.0999	33.6997	24.1998
Fig. 1D1	WT+Veh	AppNL-G-F+Veh	AppNL-G-F+LMs		WT+Veh	AppNL-G-F+Veh	AppNL-G-F+LMs
	0	0	4.9		44.6	29	23.2
	0	0	4.7		9.5	34.4	14.3
	0	0	6.3		30.7	26.7	32.5
	0	0	6.8		8.3	34.9	43.7
	5.4	5.3	10.6		23.4	4.2	36
	0	10.3			22.7	42	51.4
	4.3	0	16		13.3	17.1	30.3
	0	0	4.5		25	31.1	39.2
	4.5	0	15.4		44.9	35.6	36.3
	0	0	12.5		40.3	0	46
	0	5	10.1		16.8	52	40.2
	0	0	4.5		13.1	28.8	49.6
	0	0	0		21.3	32.8	38.6
	0	0	0		18.3	17.9	0
	0	0	0		53.8	22.9	23.9
		WT+Veh															AppNL-G-F+Veh															AppNL-G-F+LMs
Fig. 1D2
	0-2min	0	0	0	0	0	27.1	16.4	7.1	6.5	10.7	0	5.2	4.5	4.2	10.1	5.2	0	13.2	27.7	0	17.3	0	4.9	0	27.2	7.6	20.3	4.5	0	0	14.6	4.9	33.3	0	10	20.6	6.4	4.4	20.3	4.9	0	15.8	4.2	7.6	0
	2-4min	43.5	50.1	0	13.8	4.3	85.6	62.5	70.5	30.6	37.4	31.3	66.1	33.1	4.2	73.2	24.2	23.9	14.3	47.3	0	16.8	9.7	31.6	0	24.5	25.2	28.7	47.8	5.1	0	0	19.4	45.9	23.5	26.3	54.1	51	16.1	35.2	30.9	53.9	65.3	47.3	31.2	57
Fig. 1E1	WT+Veh	AppNL-G-F+Veh	AppNL-G-F+LMs
	20424.2	12219.6	12718.5
	24988.8	15334.6	15714.3
	18585.9	13776.7	17804.8
	18184.1	9969.3	16136.5
	16157.3	19633.2	17201.4
	18417.2	11525.2	14810.7
	12343.7	13742	16938.2
	15705.9	17715.3	14945.4
	15952.2	20802	18339.4
	13752.6	13419.5	17361.2
	10155.8	16753.4	12260.4
	16859.5	15936.7	13585.8
	18779.8	12961.9	20622.9
	12627.2	9879.8	21514.8
	20888.7	15938.8	17239.2
Fig. 1E2	WT+Veh	AppNL-G-F+Veh	AppNL-G-F+LMs
	54.6	35.6	36.1
	57.1	36.5	42.3
	46.5	36.8	47.9
	44.2	29	42.8
	49.9	48.6	44.9
	43.3	32.6	42.7
	36.1	39.4	44.8
	39.5	45.3	43
	43.4	51.2	46
	43.2	34.2	44.1
	35.5	42.1	34.2
	46	39.8	37.1
	50.7	39.2	38.8
	39.3	29.9	44.7
	50.5	42.4	41.1
Fig. 1E3	WT+Veh	AppNL-G-F+Veh	AppNL-G-F+LMs
	18.1	24.7	27.8
	29.5	17.6	19.1
	15.2	19	25.4
	12.2	33	13.7
	15.4	25.6	19.9
	22.9	7.6	19.3
	5.6	10.1	26.2
	13.5	22.8	15.8
	31.1	24.6	22.2
	15.4	16.5	15.3
	5.6	24.8	11.1
	17.9	27.2	17.1
	23.4	32	22.6
	5.7	14.3	24
	28.4	19.5	9.6
Fig. 1E4	WT+Veh	AppNL-G-F+Veh	AppNL-G-F+LMs
	81.9	75.3	72.2
	70.5	82.4	80.9
	84.8	81	74.6
	87.8	67	86.3
	84.6	74.4	80.1
	77.1	92.4	80.7
	94.4	89.9	73.8
	86.5	77.2	84.2
	68.9	75.4	77.8
	84.6	83.5	84.7
	94.4	75.2	88.9
	82.1	72.8	82.9
	76.6	68	77.4
	94.3	85.7	76
	71.6	80.5	90.4
Fig. 1F1	WT+Veh	AppNL-G-F+Veh	AppNL-G-F+LMs
	3	11	11
	12	8	5
	6	6	7
	15	10	10
	3	14	10
	7	4	2
	2	14	14
	6	14	12
	4	8	7
	7	11	8
	2	14	3
	6	13	6
	6	7	8
	8	4	16
	34*	18	4
Fig. 1F2	WT+Veh															AppNL-G-F+Veh															AppNL-G-F+LMs
	Open arm	17.6332	41.1663	35.6996	22.0331	5.59994	18.2332	10.8332	19.8331	17.8332	20.2331	4.16662	20.8665	17.4332	17.8998	73.7659	58.7661	17.8998	29.2664	91.9657	9.06658	83.5325	84.4325	28.733	40.5996	39.8996	48.3995	41.3329	23.1998	79.4992	47.2329	45.1662	51.5662	30.8997	41.6329	3.6333	26.1997	78.3325	33.5663	18.2665	16.2332	33.533	11.7999	54.4661	28.2664
	Closed arm	127.765	182.365	215.698	216.365	212.931	247.431	238.198	204.131	222.064	212.898	247.231	219.664	220.131	229.898	123.499	186.898	242.664	207.565	127.832	252.164	121.932	150.132	208.031	151.732	152.165	179.465	208.231	208.765	123.799	171.798	184.865	182.865	173.998	168.632	242.964	147.799	152.832	191.331	202.898	246.098	180.865	228.598	159.132	179.332

## Sheet: Figure 2
Fig. 2B	WT+Veh	AppNL-G-F+Veh	AppNL-G-F+LMs
	9.76909e-10	1.032e-09	6.96946e-10
	2.70685e-09	2.3113e-10	8.72961e-10
	4.47862e-09	1.93344e-10	7.42904e-10
	2.87377e-09	1.2694e-10	8.86827e-10
	4.28853e-09	1.03337e-09	1.13873e-09
	4.9678e-09	2.94296e-10	9,70308e-010*
	2.79221e-09	8.59957e-11	1.19031e-09
	2.11615e-09	8.25524e-10	1.59792e-09
	1.00749e-09	8.22908e-10	1.08939e-09
	1.11523e-09	3.2002e-10	2.67019e-09
	6.35615e-10	1.11182e-10	8.97649e-10
	1.68878e-09	7.9219e-10	2.25384e-09
	3.01748e-09	6.5156e-10	1.19196e-09
	3.0018e-09	1.50243e-09	2.70011e-09
	7.03228e-10	5.50686e-10	2.07659e-09
	1.60521e-09	2.26211e-09	3.64346e-10
	8.50428e-10	5.35309e-10	8.21195e-10
	1.10656e-09	1.06228e-10	6.69957e-10
	6.65924e-10	3.9011e-10	1.32153e-09
	1.20583e-09	9.80833e-10
	3.14646e-09
	4.4029e-09
	2.10373e-09
Fig. 2C	WT+Veh	AppNL-G-F+Veh	AppNL-G-F+LMs
	7.32566	3.2972	5.5681
	5.58285	7.32696	8.43502
	8.37723	10.4819	8.80696
	4.78769	11.9308	9.1351
	3.78509	4.59114	4.99712
	6.64244	6.45024	20,7397*
	4.78219	9.25596	8.938
	4.72303	4.52119	8.6043
	4.99221	10.1447	8.16793
	11.6186	8.62686	3.52701
	3.64748	15.7021	13.1749
	6.3603	10.6434	6.02018
	7.69159	9.23979	14.7804
	3.32411	8.15297	7.43244
	3.89497	4.18029	6.49768
	2.89739	3.68851	4.25787
	8.19277	6.46848	4.95322
	4.62611	15.2552	4.15021
	15,308*	10.8372	7.92471
	6.76771	4.44651
	4.34091
	3.98667
	4.64417
Fig. 2E	WT+Veh	AppNL-G-F+Veh	AppNL-G-F+LMs
	58,21392584*	176.102	685.099
	155.257	121.146	661.735
	273.235	762,1104433*	278.899
	1105.92	196.788	279.685
	128.538	230.002	235.187
	348.223	108.255	257.819
	275.506	112.084	161.101
	173.664	114.221
	483.406
	479.935
	315.125
Fig. 2F	WT+Veh	AppNL-G-F+Veh	AppNL-G-F+LMs
	-45,8*	-46.0458	-49.7452
	-51.3195	-47.2026	-51.9294
	-49.0836	-50.4583	-48.8527
	-41.5659	-48.1185	-57.1274
	-53.4504	-47.6563	-53,6558*
	-52.3815	-49.8625	-49,4426*
	-49.8735		-50,1058*
	-54.7757		-44.8333
	-49.4064		-53.9655
	-51.7577		-50.0172
	-49.4678
Fig. 2H	WT+Veh	AppNL-G-F+Veh	AppNL-G-F+LMs
	0.659835	0.0831638	0.481938
	0.349333	0.569745	0.867882
	0.579943	0.296423	0.46364
	0.71873	0.286127	0.690914
	0.513005	0.362152	0.480035
	0.794152		0.563911
	0.487217		0.138143
	0.911296
	0.822427
	0.860566
Fig. 2I	WT+Veh	AppNL-G-F+Veh	AppNL-G-F+LMs
	8.95	10.5833	27,38333333*
	10.7667	13.65	7.11667
	11.2333	0.616667	3.63333
	4.45	1.4	1.8
	10.8333	13.1333	6.58333
	2.53333		7.18333
	0.283333		4.68333
	17.35
	4.95
	1.83333

## Sheet: Figure 3
Fig. 3B1	WT+Veh	AppNL-G-F+Veh	AppNL-G-F+LMs
	51.076	224.975	65.861
	57.982	260.399	154.35
	54.929	179.884	126.432
	64.401	302.118	116.705
	41.639	186.22	90.304
Fig. 3B2	WT+Veh	AppNL-G-F+Veh	AppNL-G-F+LMs
	46.345	181.176	77.529
	42.096	206.066	95.72
	45.798	121.539	96.221
	46.305	165.257	60.625
	32.345	118.229	59.823
Fig. 3D1	WT+Veh	AppNL-G-F+Veh	AppNL-G-F+LMs	WT+Veh	AppNL-G-F+Veh	AppNL-G-F+LMs
	17.5637	16.0276	4.38209	6.20333	21.9458	22.231
	19.8205	18.2616	5.29314	5.07549	25.1136	23.3371
	21.4124	18.7031	6.2865	4.5316	27.6989	23.2347
	23.4668	19.074	7.09462	9.56313	30.5614	28.6371
	25.6211	21.0298	6.59938	3.31866	32.2205	24.3485
Fig. 3D2	WT+Veh	AppNL-G-F+Veh	AppNL-G-F+LMs	WT+Veh	AppNL-G-F+Veh	AppNL-G-F+LMs
	11.7122	8.89697	3.24339	4.03067	14.9556	12.9276
	13.3	11.6124	3.42376	5.03023	16.7237	16.6426
	14.862	14.0721	5.91149	3.39239	20.7735	17.4645
	20.1279	15.3454	4.69652	6.25398	24.8244	21.5994
	19.7066	16.7541	5.3695	2.35521	25.0761	19.1093
Fig. 3E	AppNL-G-F+Veh	AppNL-G-F+LMs
	13.57	14.259
	10.55	13.982
	14.031	15.311
	14.324	13.536
	14.413	9.756

## Sheet: Figure 4
Fig. 4B1 cortex	WT+Veh	AppNL-G-F+Veh	AppNL-G-F+LMs	WT+Veh	AppNL-G-F+Veh	AppNL-G-F+LMs	WT+Veh	AppNL-G-F+Veh	AppNL-G-F+LMs	WT+Veh	AppNL-G-F+Veh	AppNL-G-F+LMs	WT+Veh	AppNL-G-F+Veh	AppNL-G-F+LMs
	0.000929688	0.000827869	0.00127619	0.00379897	0.00164929	0.00156281	0.000804124	0.000549763	0.000678392	0.0235377	0.0282584	0.0323602	0.00405238	0.00298049	0.0034581
	0.00102098	0.000694045	0.00137615	0.00288745	0.00180769	0.00196789	0.000735931	0.000476923	0.000678899	0.027217	0.0219858	0.0321023	0.00395	0.00264103	0.00357282
	0.00089916	0.000753719	0.000373171	0.00221393	0.00145771	0.00190454	0.000686567	0.000479104	0.00032	0.026474	0.0246988	0.0145349	0.00358128	0.00310638	0.00234091
	0.00115	0.000910569	0.00141129	0.00194714	0.00176329	0.00188793	0.000770925	0.000618357	0.000732759	0.0283425	0.0259756	0.0353261	0.00386758	0.00361413	0.00456061
		0.0011453	0.0008625		0.00166351	0.00377401		0.000549763	0.000762712		0.0339766	0.0282192		0.004	0.00300641
Fig. 4B2 cortex	WT+Veh	AppNL-G-F+Veh	AppNL-G-F+LMs	WT+Veh	AppNL-G-F+Veh	AppNL-G-F+LMs	WT+Veh	AppNL-G-F+Veh	AppNL-G-F+LMs	WT+Veh	AppNL-G-F+Veh	AppNL-G-F+LMs
	0.00435583	0.00490741	0.00612536	0.000351899	0.00049435	8.39378e-05	0.0100599	0.0120423	0.00878049	0.00252344	0.000934426	0.00115238
	0.00440217	0.00533113	0.00561873	0.000398287	0.000127301	0.000176471	0.0100571	0.0121008	0.00757426	0.00161538	0.000829569	0.00131193
	0.00524217	0.00473684	0.00589172	2.84689e-05	0.000701266	8.34688e-05	0.0104667	0.0116327	0.00980392	0.00144538	0.00142149	0.00128455
	0.00556851	0.00444444	0.00422222	0.000710059	0.000356757	0.000492308	0.0106667	0.0100602	0.00559242	0.0014	0.00114634	0.00117742
		0.0045245	0.00459144		0.000278607	0.000137209		0.00840237	0.00747126		0.00121367	0.001625
Fig. 4B3 cortex	WT+Veh	AppNL-G-F+Veh	AppNL-G-F+LMs
	0.0002	0.000435122	0.00047095
	0.00021625	0.000462821	0.000490291
	0.00026798	0.000529255	0.000490341
	0.000214612	0.000565217	0.000467172
		0.00059204	0.000429487
Fig. 4C1 hippo	WT+Veh	AppNL-G-F+Veh	AppNL-G-F+LMs	WT+Veh	AppNL-G-F+Veh	AppNL-G-F+LMs	WT+Veh	AppNL-G-F+Veh	AppNL-G-F+LMs	WT+Veh	AppNL-G-F+Veh	AppNL-G-F+LMs	WT+Veh	AppNL-G-F+Veh	AppNL-G-F+LMs
	0.00121268	0.00230789	0.00215333	0.0015931	0.00220184	0.00212222	0.00146897	0.002	0.00202222	0.002552	0.00267143	0.00455992	0.00219136	0.0018677	0.00174564
	0.00135009	0.00203073	0.00215961	0.00149359	0.00215123	0.002	0.00144231	0.00177849	0.0021165	0.00359399	0.00264667	0.00426652	0.00196744	0.00194294	0.002
	0.00153499	0.00197074	0.00168171	0.00141667	0.00137838	0.00136893	0.00132576	0.00183784	0.00143689	0.00483636	0.00315385	0.00325	0.00178371	0.00188187	0.00151741
	0.00147661	0.0016122	0.00190531	0.0015411	0.001425	0.00216632	0.00186301	0.00159167	0.00200205	0.00489189	0.00291803	0.00419643	0.00175866	0.00182813	0.00172243
		0.00157924	0.00225076		0.00145946	0.00203482		0.00138514	0.00195865		0.00359677	0.00309302		0.00243902	0.00177097
Fig. 4C2 hippo	WT+Veh	AppNL-G-F+Veh	AppNL-G-F+LMs	WT+Veh	AppNL-G-F+Veh	AppNL-G-F+LMs	WT+Veh	AppNL-G-F+Veh	AppNL-G-F+LMs	WT+Veh	AppNL-G-F+Veh	AppNL-G-F+LMs
	0.0341737	0.0267857	0.0277778	0.00453125	0.00462366	0.00284273	0.0115777	0.020317	0.0117773	0.00196115	0.00292105	0.0034
	0.0338346	0.0410256	0.025058	0.00562937	0.00449477	0.00281132	0.0127127	0.0171512	0.0108794	0.00217235	0.00197486	0.00442997
	0.0288571	0.0283019	0.0234815	0.00695652	0.00428016	0.00393768	0.0160465	0.0165123	0.015973	0.00311512	0.00265957	0.00233967
	0.0326203	0.0301266	0.0282051	0.00881533	0.00406475	0.00381271	0.0160479	0.0177294	0.00719697	0.00389755	0.00291939	0.00318707
		0.0272299			0.00407942	0.00349442		0.0137691	0.0149296		0.00166415	0.00347432
Fig. 4C3 hippo	WT+Veh	AppNL-G-F+Veh	AppNL-G-F+LMs
	0.000916667	0.00103372	0.00106733
	0.00082768	0.00106522	0.00107125
	0.000811798	0.00107967	0.00108831
	0.000794608	0.00118438	0.00106939
		0.00119969	0.00103063

## Sheet: Figure 6
Fig. 6; PC 42:9 hippo	WT+Veh	AppNL-G-F+Veh	AppNL-G-F+LMs
	0.0417041	0.0384144	0.0426872
	0.0226714	0.0475333	0.076962
	0.0626869	0.0357656	0.0583419
	0.0552032	0.0251222	0.0593433
	0.0560964	0.0428669	0.0849473
Fig. 6; PE 46:8 hippo	WT+Veh	AppNL-G-F+Veh	AppNL-G-F+LMs
	0.0209279	0.0126483	0.0211577
	0.0232544	0.015258	0.0260082
	0.0218818	0.0137534	0.0184615
	0.0167834	0.0174125	0.0300502
	0.0151981	0.0212296	0.0220853
Fig. 6; PS 40:7 hippo	WT+Veh	AppNL-G-F+Veh	AppNL-G-F+LMs
	2.26274	2.23696	2.54594
	2.26534	2.44568	2.78719
	2.26659	2.18936	2.65966
	2.13206	2.10883	2.70431
	2.17478	2.21364	2.70562
Fig. 6; PS 44:12 hippo	WT+Veh	AppNL-G-F+Veh	AppNL-G-F+LMs
	1.05221	1.21243	1.55196
	1.02183	1.10418	1.61244
	0.967277	0.836269	1.80467
	0.935959	0.985835	1.81447
	1.04656	0.966814	1.16113
Fig. 6; PS 44:10 hippo	WT+Veh	AppNL-G-F+Veh	AppNL-G-F+LMs
	2.25099	2.10133	2.86479
	1.99911	2.5032	3.05729
	1.98599	1.96796	2.99219
	1.88548	1.89408	3.30722
	1.7857	1.77799	2.87209
Fig. 6; PS 40:4 hippo	WT+Veh	AppNL-G-F+Veh	AppNL-G-F+LMs
	5.64178	6.68978	4.7914
	4.93877	5.97872	5.60789
	5.76742	6.68463	4.59459
	6.15548	6.54089	5.30765
	5.53165	6.03221	5.08108
Fig. 6; PS 44:1 hippo	WT+Veh	AppNL-G-F+Veh	AppNL-G-F+LMs
	0.184411	0.221328	0.323865
	0.179274	0.243755	0.25575
	0.141631	0.16318	0.339026
	0.155657	0.14023	0.375317
	0.210958	0.15302	0.292813
Fig. 6; PS 44:4 cortex	WT+Veh	AppNL-G-F+Veh	AppNL-G-F+LMs
	0.00401484	0.0122036	0.0134449
	0.0110055	0.00551471	0.0215647
	0.00793712	0.00475556	0.0154955
	0.00930479	0.00848811	0.0137438
	0.00947548	0.00730905	0.0112978

## Sheet: Suppl Figs 1-4
Suppl Fig 1 B1 cortex	WT+Veh	AppNL-G-F+Veh	AppNL-G-F+LMs
	29.869	290.75	174.839
	34.918	141.071	131.068
	44.306	164.482	326.394
	38.512	188.878	231.986
	22.379	199.946	136.356
Suppl Fig 1 B2 hippo	WT+Veh	AppNL-G-F+Veh	AppNL-G-F+LMs
	81.92	206.377	133.376
	93.689	100.142	114.127
	74.265	122.066	213.218
	117.158	136.926	196.784
	88.516	140.39	126.183
Suppl Fig 3, IFNg cortex	WT+Veh	AppNL-G-F+Veh	AppNL-G-F+LMs
	0.026	0.04	0.102
	0.038	0.076	0.034
	0.028	0.038	0.058
	0.042	0.086	0.058
	0.054	0.034	0.048
Suppl Fig 3, IFNg hippo	WT+Veh	AppNL-G-F+Veh	AppNL-G-F+LMs
	0.04	0.052	0.034
	0.04	0.076	0.07
	0.026	0.074	0.024
	0.032	0.096	0.08
	0.076	0.064	0.054
Suppl Fig 3, IL-10 cortex	WT+Veh	AppNL-G-F+Veh	AppNL-G-F+LMs
	17.454	12.596	18.01
	14.914	15.484	7.398
	25.806	29.428	15.484
	26.328	38.68	10.204
	69.57	15.484	57.828
Suppl Fig 3, IL-10 hippo	WT+Veh	AppNL-G-F+Veh	AppNL-G-F+LMs
	16.896	8.034	23.964
	22.098	43.53	19.936
	17.454	34.23	4.048
	22.902	35.724	16.614
	50.176	29.172	21.022
Suppl Fig 3, IL-1b cortex	WT+Veh	AppNL-G-F+Veh	AppNL-G-F+LMs
		0.628	1.292
	0.198	0.606	1.284
	0.096	1.126	0.632
	0.102	0.618	0.828
	0.08	0.674	0.928
Suppl Fig 3, IL-1b hippo	WT+Veh	AppNL-G-F+Veh	AppNL-G-F+LMs
	0.112	0.65	1.1
	0.284	0.462	0.49
	0.264	1.202	0.616
	0.066	0.858	0.374
	0.194	0.736	0.602
Suppl Fig 3, IL-12p70 cortex	WT+Veh	AppNL-G-F+Veh	AppNL-G-F+LMs
	17.454	12.596	18.01
	14.914	15.484	7.398
	25.806	29.428	15.484
	26.328	38.68	10.204
	69.57	15.484	57.828
Suppl Fig 3, IL-12p70 hippo	WT+Veh	AppNL-G-F+Veh	AppNL-G-F+LMs
	16.896	8.034	23.964
	22.098	43.53	19.936
	17.454	34.23	4.048
	22.902	35.724	16.614
	50.176	29.172	21.022
Suppl Fig 3, IL-2 cortex	WT+Veh	AppNL-G-F+Veh	AppNL-G-F+LMs
	0.364	0.382	0.444
	0.418	0.406	0.26
	0.406	0.44	0.332
	0.344	0.602	0.282
	0.494	0.464	0.372
Suppl Fig 3, IL-2 hippo	WT+Veh	AppNL-G-F+Veh	AppNL-G-F+LMs
	0.478	0.324	0.314
	0.456	0.808	0.536
	0.382	0.218	0.276
	0.398	0.344	0.352
	0.506	0.576	0.386
Suppl Fig 3, IL-5 cortex	WT+Veh	AppNL-G-F+Veh	AppNL-G-F+LMs
	0.146	0.304	0.212
	0.374	0.362	0.176
	0.3	0.334	0.13
	0.382	2.11	0.276
	0.35	0.25	0.23
Suppl Fig 3, IL-5 hippo	WT+Veh	AppNL-G-F+Veh	AppNL-G-F+LMs
	0.388	0.25	0.436
	0.278	0.344	0.262
	0.34	0.268	0.222
	0.294	0.416	0.252
	0.592	0.334	0.262
Suppl Fig 3, IL-6 cortex	WT+Veh	AppNL-G-F+Veh	AppNL-G-F+LMs
	5.048	6.754	5.692
	5.666	6.65	5.536
	5.692	6.26	4.252
	5.28	9.178	8.028
	10.436	4.482	6.806
Suppl Fig 3, IL-6 hippo	WT+Veh	AppNL-G-F+Veh	AppNL-G-F+LMs
	6.364	5.33	4.276
	6.702	9.23	5.408
	4.456	6.08	5.33
	5.098	6.624	6.702
	7.742	6.65	6.986
Suppl Fig 3, KC-GRO cortex	WT+Veh	AppNL-G-F+Veh	AppNL-G-F+LMs
	4.396	6.386	8.018
	3.842	6.316	8.402
	4.576	8.298	6.476
	4.57	5.828	6.608
	3.608	5.928	5.85
Suppl Fig 3, KC-GRO hippo	WT+Veh	AppNL-G-F+Veh	AppNL-G-F+LMs
	3.632	11.83	13.052
	7.68	13.846	14.14
	6.356	13.964	13.806
	6.318	13.07	5.434
	6.13	8.698	8.76
Suppl Fig 3, TNFa cortex	WT+Veh	AppNL-G-F+Veh	AppNL-G-F+LMs
	0.384	0.284	0.312
	0.616	0.354	0.356
	0.422	0.42	0.7
	0.308	0.412	0.392
	1.102	0.388	0.888
Suppl Fig 3, TNFa hippo	WT+Veh	AppNL-G-F+Veh	AppNL-G-F+LMs
	0.488	0.61	0.372
	0.42	0.676	0.66
	0.42	0.614	0.42
	0.384	0.54	0.472
	0.904	0.432	0.822
Suppl Fig 3, IL-15 cortex	WT+Veh	AppNL-G-F+Veh	AppNL-G-F+LMs
	3.186	23.866	11.7
		34.864	2.798
	4.154	64.934	4.736
	17.11	12.28	12.86
	28.692		14.598
Suppl Fig 3, IL-15 hippo	WT+Veh	AppNL-G-F+Veh	AppNL-G-F+LMs
		24.06	20.972
	16.724	26.762	16.144
	8.8	32.742	14.212
	0.076	35.25	3.96
	7.832	11.894	15.564
Suppl Fig 3, IL-17AF cortex	WT+Veh	AppNL-G-F+Veh	AppNL-G-F+LMs
	1.338	1.794	1.68
	1.514	1.928	1.304
	1.508	2.078	1.42
	1.42	1.686	1.356
	1.616	1.382	1.794
Suppl Fig 3, IL-17AF hippo	WT+Veh	AppNL-G-F+Veh	AppNL-G-F+LMs
	1.382	1.676	1.542
	1.734	1.794	1.63
	1.376	1.878	1.434
	1.532	1.948	1.884
	1.376	1.66	2.004
Suppl Fig 3, IL-27p28 cortex	WT+Veh	AppNL-G-F+Veh	AppNL-G-F+LMs
	3.382	2.452	2.4
	2.176	3.188	1.312
	1.63	4.312	1.362
	2.888	2.194	2.452
	2.4	2.004	1.68
Suppl Fig 3, IL-27p28 hippo	WT+Veh	AppNL-G-F+Veh	AppNL-G-F+LMs
	1.596	2.022	4.168
	2.608	4.024	2.556
	1.614	2.47	1.58
	2.244	3.578	1.294
	2.714	2.942	2.678
Suppl Fig 3, IL-33 cortex	WT+Veh	AppNL-G-F+Veh	AppNL-G-F+LMs
	136.754	252.27	369.454
	163.058	271.612	275.796
	151.27	344.246	201.226
	195.228	220.662	313.536
	111.706	196.194	348.276
Suppl Fig 3, IL-33 hippo	WT+Veh	AppNL-G-F+Veh	AppNL-G-F+LMs
	152.09	524.172	373.758
	274.438	406.908	322.834
	321.74	551.92	587.238
	317.362	437.524	307.572
	229.182	372.098	533.68
Suppl Fig 3, IP-10 cortex	WT+Veh	AppNL-G-F+Veh	AppNL-G-F+LMs
	19.604	159.198	82.722
	12.092	168.638	88.444
	14.812	156.528	114.932
	18.384	137.488	113.44
	8.336	117.89	49.74
Suppl Fig 3, IP-10 hippo	WT+Veh	AppNL-G-F+Veh	AppNL-G-F+LMs
	11.258	154.78	81.32
	36.558	359.202	179.532
	30.956	170.698	115.254
	21.88	171.194	52.326
	27.686	137.488	156.45
Suppl Fig 3, MCP-1 cortex	WT+Veh	AppNL-G-F+Veh	AppNL-G-F+LMs
	4.952	8.37	7.14
	4.032	10.144	9.222
	5.576	10.046	9.926
	5.442	7.206	9.376
	5.32	6.472	9.348
Suppl Fig 3, MCP-1 hippo	WT+Veh	AppNL-G-F+Veh	AppNL-G-F+LMs
	3.518	10.454	5.84
	2.98	8.498	5.662
	4.046	6.572	4.484
	3.22	4.434	5.198
Suppl Fig 3, MIP-1a cortex	WT+Veh	AppNL-G-F+Veh	AppNL-G-F+LMs
	2.24	91.932	73.588
	2.248	99.754	66.97
	2.284	115.67	109.428
	2	104.058	65.964
	1.81	85.904	68.384
Suppl Fig 3, MIP-1a hippo	WT+Veh	AppNL-G-F+Veh	AppNL-G-F+LMs
	1.37	64.508	48.922
	1.746	41.79	30.716
	1.65	61.372	60.672
	1.566	67.666	19.156
	1.1	52.786	34.178
Suppl Fig 3, MIP-2 cortex	WT+Veh	AppNL-G-F+Veh	AppNL-G-F+LMs
	0.502	1.182	1.034
	0.484	1.312	1.048
	0.526	1.382	0.758
	0.712	0.844	1.034
	0.446	0.9	0.96
Suppl Fig 3, MIP-2 hippo	WT+Veh	AppNL-G-F+Veh	AppNL-G-F+LMs
	0.276	0.896	0.75
	0.39	0.77	0.852
	0.352	1.084	0.964
	0.494	1.272	0.502
	0.414	0.834	0.742
Suppl Fig 4, LXA4 cortex	WT+Veh	AppNL-G-F+Veh	AppNL-G-F+LMs
	0.00189061	0.00189061	0.00350141
	0.00386352	0.00386352	0.00336003
	0.00445038	0.00445038	0.00209867
	0.00733429	0.00733429	0.00170402
	0.00225489	0.00225489	0.00362585
Suppl Fig 4, LXA4 hippo	WT+Veh	AppNL-G-F+Veh	AppNL-G-F+LMs
	0.148446	0.332788	0.11002
	1.0401	0.336786	0.241767
	0.538552	0.317203	0.250971
	0.517013	0.225033	0.591295
	0.0281477	0.390697	0.466815
Suppl Fig 4, RvD6 cortex	WT+Veh	AppNL-G-F+Veh	AppNL-G-F+LMs
	0.00473462	0.00131165	0.00470825
	0.00289031	0.00380108	0.00207686
	0.00169345	0.00360708	0.00143164
	0.00367259	0.00384209	0.00441294
	0.00535517	0.00185768	0.00834083
Suppl Fig 4, RvD6 hippo	WT+Veh	AppNL-G-F+Veh	AppNL-G-F+LMs
	0.00294591	0.00427575	0.00410362
	0.00652818	0.00531756	0.0112583
	0.00780065	0.00400499	0.00335181
	0.00376759	0.00623611	0.00533363
	0.00161443	0.00397928	0.00563189
Suppl Fig 4, RvE1 cortex	WT+Veh	AppNL-G-F+Veh	AppNL-G-F+LMs
	0.00136416	0.000559068	0.00139013
	0.000642632	0.0012484	0.000936709
	0.000476512	0.00133508	0.000753149
	0.00166365	0.00200265	0.000255853
	0.00364605	0.000798493	0.000945828
Suppl Fig 4, RvE1 hippo	WT+Veh	AppNL-G-F+Veh	AppNL-G-F+LMs
	1.54843	2.77087	1.75284
	2.74528	2.02407	2.45844
	1.14676	2.32199	1.8027
	3.35613	2.06363	1.85802
	0.0838099	2.81443	2.06613
Suppl Fig 4, NPD1-1 cortex	WT+Veh	AppNL-G-F+Veh	AppNL-G-F+LMs
	0.00113683	5.79239e-05	0.000329182
	0.000367585	0.000499894	0.000535229
	0.00014654	0.00026046	0.000208765
	0.00045533	0.0013823	0.000263484
	0.00219548	0.000438462	0.00105945
Suppl Fig 4, NPD1-1 hippo	WT+Veh	AppNL-G-F+Veh	AppNL-G-F+LMs
	0.00738485	0.0229941	0.00830608
	0.045236	0.0269922	0.0339176
	0.0369386	0.0198782	0.0148922
	0.0271314	0.030603	0.021617
	0.000670107	0.0245408	0.0364185
Suppl Fig 4, NPD1-2 cortex	WT+Veh	AppNL-G-F+Veh	AppNL-G-F+LMs
	0.000649086	0.000103668	0.000126078
	0.000210982	0.000130074	0.000198552
	8.00297e-05	0.000408224	0.000241369
	0.000351917	0.00102745	0.000457062
	0.00160708	0.000391173	0.000128198
Suppl Fig 4, NPD1-2 hippo	WT+Veh	AppNL-G-F+Veh	AppNL-G-F+LMs
	0.00449881	0.0202144	0.00614973
	0.0321035	0.021918	0.0228288
	0.0341454	0.0170635	0.0107898
	0.0172839	0.0237947	0.0184678
	0.00059338	0.0204716	0.0268846
Suppl Fig 4, PGF2a cortex	WT+Veh	AppNL-G-F+Veh	AppNL-G-F+LMs
	0.451299	0.393878	0.448966
	0.438065	0.404225	0.550081
	0.326516	0.474587	0.343893
	0.568583	0.417931	0.419031
	0.389567	0.474442	0.418359
Suppl Fig 4, PGF2a hippo	WT+Veh	AppNL-G-F+Veh	AppNL-G-F+LMs
	0.475014	0.941323	0.704072
	1.35114	0.477515	0.602313
	0.46506	0.435081	0.490434
	0.739309	0.499453	0.426651
	0.556178	0.889851	0.644507
Suppl Fig 4, PGD2 cortex	WT+Veh	AppNL-G-F+Veh	AppNL-G-F+LMs
	0.867845	0.977849	0.971177
	0.849077	0.989739	1.22468
	0.706483	1.06944	0.804614
	0.991327	0.994798	0.772078
	0.744359	1.02378	0.877751
Suppl Fig 4, PGD2 hippo	WT+Veh	AppNL-G-F+Veh	AppNL-G-F+LMs
	0.620992	0.742609	1.01763
	1.30599	0.456749	0.632476
	0.504052	0.549444	0.662643
	0.762714	0.585151	0.422411
	0.666089	0.719819	0.701407
Suppl Fig 4, PGE2 cortex	WT+Veh	AppNL-G-F+Veh	AppNL-G-F+LMs
	0.392889	0.392889	0.347965
	0.304658	0.304658	0.541851
	0.477205	0.477205	0.376365
	0.261184	0.261184	0.335452
	0.292656	0.292656	0.409001
Suppl Fig 4, PGE2 hippo	WT+Veh	AppNL-G-F+Veh	AppNL-G-F+LMs
	0.475014	0.941323	0.704072
	1.35114	0.477515	0.602313
	0.46506	0.435081	0.490434
	0.739309	0.499453	0.426651
	0.556178	0.889851	0.644507
Suppl Fig 4, 7HDHA cortex	WT+Veh	AppNL-G-F+Veh	AppNL-G-F+LMs
	0.00302104	0.00186581	0.00455799
	0.00249423	0.00432086	0.00335805
	0.00248298	0.00446439	0.00288875
	0.00431602	0.005129	0.00220595
	0.00409393	0.0025861	0.00606408
Suppl Fig 4, 7HDHA hippo	WT+Veh	AppNL-G-F+Veh	AppNL-G-F+LMs
	0.0429432	0.0362457	0.0530205
	0.0521295	0.06791	0.0565992
	0.0251011	0.0508618	0.0376275
	0.0692373	0.0536373	0.0422964
	0.01061	0.0521844	0.0478659
Suppl Fig 4, 14HDHA cortex	WT+Veh	AppNL-G-F+Veh	AppNL-G-F+LMs
	0.00729765	0.00588249	0.00774355
	0.00631198	0.010383	0.00675223
	0.00531156	0.0107974	0.00611051
	0.0142082	0.0130179	0.00459471
	0.0100876	0.00617645	0.012419
Suppl Fig 4, 14HDHA hippo	WT+Veh	AppNL-G-F+Veh	AppNL-G-F+LMs
	0.0666959	0.0599794	0.0827289
	0.0760444	0.0956078	0.113201
	0.0392027	0.0809584	0.067878
	0.119597	0.0802976	0.0738927
	0.0157857	0.0771018	0.0641902
Suppl Fig 4, 17HDHA cortex	WT+Veh	AppNL-G-F+Veh	AppNL-G-F+LMs
	0.0173919	0.0130444	0.0172052
	0.0128503	0.0231567	0.0144249
	0.0133442	0.0252288	0.0146233
	0.0213414	0.0257218	0.0124162
	0.0206967	0.0155746	0.0247004
Suppl Fig 4, 17HDHA hippi	WT+Veh	AppNL-G-F+Veh	AppNL-G-F+LMs
	0.0996954	0.114885	0.113897
	0.129453	0.13609	0.174286
	0.0633631	0.123325	0.12807
	0.169685	0.123841	0.118977
	0.0257722	0.144194	0.109667
Suppl Fig 4, 20HDHA cortex	WT+Veh	AppNL-G-F+Veh	AppNL-G-F+LMs
	0.0429941	0.0269216	0.0362194
	0.0307704	0.0542558	0.0338857
	0.0286992	0.0562699	0.0304022
	0.0498368	0.0574182	0.0267644
	0.0539237	0.034591	0.053746
Suppl Fig 4, 20HDHA hippo	WT+Veh	AppNL-G-F+Veh	AppNL-G-F+LMs
	0.189097	0.205105	0.202323
	0.303588	0.288854	0.322918
	0.146522	0.255827	0.227629
	0.324588	0.226713	0.267856
	0.0516817	0.259482	0.234491
Suppl Fig 4, 12HETE cortex	WT+Veh	AppNL-G-F+Veh	AppNL-G-F+LMs
	0.0497088	0.0687086	0.0323646
	0.0462578	0.0816689	0.0237181
	0.0249885	0.0349513	0.0229378
	0.202796	0.066584	0.0206835
	0.049013	0.0260632	0.0373501
Suppl Fig 4, 12HETE hippo	WT+Veh	AppNL-G-F+Veh	AppNL-G-F+LMs
	0.504221	0.583007	0.468001
	0.701492	0.57067	0.717576
	0.222553	0.624897	0.434251
	0.972665	0.545753	0.441428
	0.101898	0.510578	0.379014
Suppl Fig 4, 15HETE cortex	WT+Veh	AppNL-G-F+Veh	AppNL-G-F+LMs
	0.192938	0.197563	0.185522
	0.177427	0.242214	0.21897
	0.155121	0.24321	0.155688
	0.243327	0.254532	0.160465
	0.197554	0.212433	0.240456
Suppl Fig 4, 15HETE hippo	WT+Veh	AppNL-G-F+Veh	AppNL-G-F+LMs
	0.881186	0.909761	0.993567
	1.58754	0.958286	1.30164
	0.547779	1.00767	0.8168
	1.40424	0.928536	0.761255
	0.275025	0.927565	0.834787
Suppl Fig 4, EPA cortex	WT+Veh	AppNL-G-F+Veh	AppNL-G-F+LMs
	1.88855	1.55269	1.75465
	1.9817	2.17504	1.69648
	1.58832	1.81131	2.10356
	1.98921	2.01427	1.85622
	1.9803	1.84977	1.69579
Suppl Fig 4, EPA hippo	WT+Veh	AppNL-G-F+Veh	AppNL-G-F+LMs
	1.86391	0.68629	2.20175
	0.716455	0.938038	0.94968
	0.530095	1.88705	1.07949
	1.47663	1.51099	1.31162
	1.50493	1.68016	1.86593
Suppl Fig 4, 5HETE hippo	WT+Veh	AppNL-G-F+Veh	AppNL-G-F+LMs
	1.24607	1.59213	1.52923
	3.65655	1.85439	1.81068
	2.23326	1.91571	1.44887
	2.62268	1.77758	1.85182
	0.198133	2.11898	1.91563
Suppl Fig 4, DHA hippo	WT+Veh	AppNL-G-F+Veh	AppNL-G-F+LMs
	58.2553	13.8345	44.5439
	15.672	22.8229	19.0013
	11.0207	45.8199	26.967
	51.3842	64.3242	51.4356
	51.421	58.2497	50.5488
Suppl Fig 4, AA hippo	WT+Veh	AppNL-G-F+Veh	AppNL-G-F+LMs
	144.022	121.251	204.234
	149.267	107.904	102.859
	74.3916	193.937	91.5383
	186.186	197.392	139.992
	100.895	179.255	143.613
